# Supplementary material for: Molecular Epidemiology of Ticks and Tick-Borne Pathogens in the Ta-Pa Mountain Area of Chongqing, China
Source: Pathogens. 2024 Oct 31;13(11):948. doi: 10.3390/pathogens13110948 (PMC11597067; doi:10.3390/pathogens13110948)
Supplement: Supplementary file 1 [file pathogens-13-00948-s001.zip]

Archive with 1 entries (1 files):
- pathogens-3263030-supplementary-new.pdf
